# Supplementary material for: Common noctules exploit low levels of the aerosphere
Source: R Soc Open Sci. 2019 Feb 27;6(2):181942. doi: 10.1098/rsos.181942 (PMC6408413; doi:10.1098/rsos.181942)
Supplement: Permutation Test R Code [file rsos181942supp2.r]

permutation.test <- function(x,y){ 
  perms <- 5000 # get number of permutations 
  n1 <- length(na.omit(x)) # get sample size of group 1 
  n2 <- length(na.omit(y)) # get sample size of group 2 
  obs <- mean(x, na.rm=T) - mean(y, na.rm=T) # get mean difference 
  exp <- rep(NA, perms) 
  for (i in 1:perms) { 
    # shuffle data to random groups 
    xy <- sample(c(x,y)) 
    x2 <- xy[1:n1] 
    y2 <- xy[(n1+1):length(xy)] 
    #get mean difference between random groups 
    exp[i] <-  mean(x2, na.rm=T) - mean(y2, na.rm=T) 
  } 
  # get two-sided p-value 
  p <- mean(abs(obs)<=abs(exp)) 
  # get results 
  out= data.frame(mean_difference = obs, 
                  n1= n1, 
                  n2= n2, 
                  p= ifelse(p==0,"p < 0.0002",p)) 
  out 
} 

# EXAMPLE---- 
# create random variables from non-normal skewed distributions 
set.seed(1) 
a=rlnorm(25, meanlog = 1, sdlog = 1) 
b=rlnorm(25, meanlog = 1.5, sdlog = 2) 

# plot 
boxplot(a,b) 

# parametric t-test (makes wrong assumptions about distribution) 
t.test(a,b) 

# nonparametric permutation test (high power) 
permutation.test(a,b) 

# nonparametric rank test (low power) 
wilcox.test(a,b) 
